# Supplementary material for: Prevalence and incidence of post-traumatic stress disorder and symptoms in people with chronic somatic diseases: A systematic review and meta-analysis
Source: Front Psychiatry. 2023 Jan 18;14:1107144. doi: 10.3389/fpsyt.2023.1107144 (PMC9889922; doi:10.3389/fpsyt.2023.1107144)
Supplement: Supplementary file 1 [file Data_Sheet_1.ZIP]

Archive with 13 entries (13 files):
- S1. Search String.docx
- S10. Sensitivity Analysis of PTSD Lifetime Prevalence.docx
- S11. Forest Plot of Point Prevalence of PTSD compared with Controls.docx
- S12. Publication Bias of the Point Prevalence of PTSD.docx
- S13. Publication Bias of the Point Prevalence of PTSS.docx
- S2. Risk of Bias Assessment Tool.docx
- S3. Changes to the a-priori study registration.docx
- S4. Study characteristics point prevalence.docx
- S5. Study characteristics 12-month prevalence.docx
- S6. Study characteristics lifetime prevalence.docx
- S7. Full Citation Details of Included Studies.docx
- S8. Sensitivity Analysis of PTSD Point Prevalence.docx
- S9. Sensitivity Analysis of PTSS Point Prevalence.docx
